# Supplementary material for: Parent Perspectives on Physical Therapy for Their Child with Acute Lymphoblastic Leukemia: The Light at the End of the Tunnel
Source: Curr Oncol. 2026 Jan 20;33(1):60. doi: 10.3390/curroncol33010060 (PMC12839667; doi:10.3390/curroncol33010060)
Supplement: Supplementary file 1 [file curroncol-33-00060-s001.zip]

Archive with 2 entries (2 files):
- S2 - Semi-structured interview questions.pdf
- S1 - Survey.pdf
